# Supplementary material for: The QTL and Candidate Genes Regulating the Early Tillering Vigor Traits of Late-Season Rice in Double-Cropping Systems
Source: Int J Mol Sci. 2024 Jan 25;25(3):1497. doi: 10.3390/ijms25031497 (PMC10855346; doi:10.3390/ijms25031497)
Supplement: Supplementary file 1 [file ijms-25-01497-s001.zip]

Archive with 1 entries (1 files):
- ijms-2789224-supplementary.pdf
